# Supplementary material for: Characterization of telomere variant repeats using long reads enables allele-specific telomere length estimation
Source: BMC Bioinformatics. 2024 May 17;25:194. doi: 10.1186/s12859-024-05807-5 (PMC11100205; doi:10.1186/s12859-024-05807-5)
Supplement: Supplementary file 1 — Additional file 1: Correlation of ATLs computed from PacBio and ONT datasets for HG002, using different methods for choosing a representative ATL from length distributions. [file 12859_2024_5807_MOESM1_ESM.xlsx]

## Sheet: Sheet1
HG002 PB vs. ONT comparison
Correlation of ATLs computed from PacBio and ONT datasets for HG002, using different methods for choosing a representative ATL from ATL distributions.
ATL method	Correlation (R)	Avg TL difference (std)
mean	0.79	882 (661)
median	0.85	731 (700)
75th percentile	0.9	588 (618)
90th percentile	0.7	980 (1055)
