# Supplementary material for: Characterization of telomere variant repeats using long reads enables allele-specific telomere length estimation
Source: BMC Bioinformatics. 2024 May 17;25:194. doi: 10.1186/s12859-024-05807-5 (PMC11100205; doi:10.1186/s12859-024-05807-5)
Supplement: Supplementary file 5 — Additional file 5: Table of all long read data analyzed in this study. [file 12859_2024_5807_MOESM5_ESM.xlsx]

## Sheet: Sheet1
SRA accession IDs	Sample ID	Subtel coverage	#Telomere reads
SRR14856442	HG005	47x	872
SRR14856443
SRR14856444
SRR14856445
SRR14856451
SRR14856462
SRR14856463
SRR14856439	HG006	60x	873
SRR14856440
SRR14856441
SRR14856456
SRR14856457
SRR14856458
SRR14856459
SRR14856460
SRR14856461
SRR14856446	HG007	52x	1149
SRR14856447
SRR14856448
SRR14856449
SRR14856450
SRR14856452
SRR14856453
SRR14856454
SRR14856455
SRR11292120	CHM13	32x	898
SRR11292121
SRR11292122
SRR11292123

## Sheet: Sheet2
SRA accession IDs	Sample ID	Subtel coverage	#Telomere reads	Short reads URL	Notes
SRR18189665	HG00423	45x	886	ftp://ftp.sra.ebi.ac.uk/vol1/run/ERR398/ERR3988765/HG00423.final.cram
SRR18189653	HG00544	39x	1060	ftp://ftp.sra.ebi.ac.uk/vol1/run/ERR398/ERR3988786/HG00544.final.cram
SRR18189664
SRR18189646	HG00609	36x	1256	ftp://ftp.sra.ebi.ac.uk/vol1/run/ERR398/ERR3988800/HG00609.final.cram
SRR18158610	HG00642	43x	1257	ftp://ftp.sra.ebi.ac.uk/vol1/run/ERR398/ERR3988809/HG00642.final.cram
SRR18189645	HG00738	35x	893	ftp://ftp.sra.ebi.ac.uk/vol1/run/ERR398/ERR3988825/HG00738.final.cram
SRR18189644	HG01099	34x	781	ftp://ftp.sra.ebi.ac.uk/vol1/run/ERR398/ERR3988838/HG01099.final.cram
SRR18189643	HG01255	31x	673	ftp://ftp.sra.ebi.ac.uk/vol1/run/ERR398/ERR3988861/HG01255.final.cram
SRR18158604	HG01346	45x	1424	ftp://ftp.sra.ebi.ac.uk/vol1/run/ERR398/ERR3988870/HG01346.final.cram
SRR18158609
SRR18189642	HG01433	35x	929	ftp://ftp.sra.ebi.ac.uk/vol1/run/ERR398/ERR3988882/HG01433.final.cram
SRR18189641	HG01496	34x	750	ftp://ftp.sra.ebi.ac.uk/vol1/run/ERR398/ERR3988889/HG01496.final.cram
SRR18158605	HG01884	37x	1306	ftp://ftp.sra.ebi.ac.uk/vol1/run/ERR398/ERR3988940/HG01884.final.cram
SRR18189640	HG01934	36x	1031	ftp://ftp.sra.ebi.ac.uk/vol1/run/ERR398/ERR3988952/HG01934.final.cram
SRR18189663	HG01943	34x	934	ftp://ftp.sra.ebi.ac.uk/vol1/run/ERR398/ERR3988955/HG01943.final.cram
SRR18189662	HG01981	35x	872	ftp://ftp.sra.ebi.ac.uk/vol1/run/ERR398/ERR3988966/HG01981.final.cram
SRR18189661	HG01993	36x	1043	ftp://ftp.sra.ebi.ac.uk/vol1/run/ERR398/ERR3988970/HG01993.final.cram
SRR18189660	HG02004	39x	1069	ftp://ftp.sra.ebi.ac.uk/vol1/run/ERR398/ERR3988972/HG02004.final.cram
SRR18189659	HG02027	42x	1165	ftp://ftp.sra.ebi.ac.uk/vol1/run/ERR398/ERR3988977/HG02027.final.cram
SRR18158591	HG02071	36x	1231	ftp://ftp.sra.ebi.ac.uk/vol1/run/ERR398/ERR3988983/HG02071.final.cram
SRR18158592
SRR18158593	HG02074	33x	808	ftp://ftp.sra.ebi.ac.uk/vol1/run/ERR398/ERR3988984/HG02074.final.cram
SRR18158594
SRR18189658	HG02083	43x	1007	ftp://ftp.sra.ebi.ac.uk/vol1/run/ERR398/ERR3988987/HG02083.final.cram
SRR18158595	HG02132	45x	1727	ftp://ftp.sra.ebi.ac.uk/vol1/run/ERR398/ERR3988993/HG02132.final.cram
SRR18158596
SRR18158584	HG02135	40x	1095	ftp://ftp.sra.ebi.ac.uk/vol1/run/ERR398/ERR3988994/HG02135.final.cram
SRR18158585
SRR18158606
SRR18189657	HG02280	35x	1110	ftp://ftp.sra.ebi.ac.uk/vol1/run/ERR398/ERR3989008/HG02280.final.cram
SRR18158587	HG02293	33x	927	ftp://ftp.sra.ebi.ac.uk/vol1/run/ERR398/ERR3989010/HG02293.final.cram
SRR18158586	HG02300	33x	863	ftp://ftp.sra.ebi.ac.uk/vol1/run/ERR398/ERR3989011/HG02300.final.cram
SRR18189656	HG02523	28x	742	ftp://ftp.sra.ebi.ac.uk/vol1/run/ERR398/ERR3989022/HG02523.final.cram
SRR18149512	HG02572	8x	305	ftp://ftp.sra.ebi.ac.uk/vol1/run/ERR398/ERR3989028/HG02572.final.cram	Removed for low coverage
SRR18149513
SRR18189655	HG02602	36x	739	ftp://ftp.sra.ebi.ac.uk/vol1/run/ERR398/ERR3989034/HG02602.final.cram
SRR18189654	HG02615	33x	852	ftp://ftp.sra.ebi.ac.uk/vol1/run/ERR398/ERR3989037/HG02615.final.cram
SRR18158597	HG02647	48x	1441	ftp://ftp.sra.ebi.ac.uk/vol1/run/ERR398/ERR3989043/HG02647.final.cram
SRR18158608	HG02683	35x	1194	ftp://ftp.sra.ebi.ac.uk/vol1/run/ERR398/ERR3989052/HG02683.final.cram
SRR18189652	HG02698	31x	731	ftp://ftp.sra.ebi.ac.uk/vol1/run/ERR398/ERR3989056/HG02698.final.cram
SRR18158588	HG02738	31x	546	ftp://ftp.sra.ebi.ac.uk/vol1/run/ERR398/ERR3989064/HG02738.final.cram
SRR18189651	HG02809	39x	1233	ftp://ftp.sra.ebi.ac.uk/vol1/run/ERR398/ERR3989077/HG02809.final.cram
SRR18189650	HG03654	36x	853	ftp://ftp.sra.ebi.ac.uk/vol1/run/ERR398/ERR3989196/HG03654.final.cram
SRR18189649	HG03669	36x	889	ftp://ftp.sra.ebi.ac.uk/vol1/run/ERR398/ERR3989197/HG03669.final.cram
SRR18158607	HG03688	39x	977	ftp://ftp.sra.ebi.ac.uk/vol1/run/ERR398/ERR3989200/HG03688.final.cram
SRR18189648	HG03710	31x	916	ftp://ftp.sra.ebi.ac.uk/vol1/run/ERR398/ERR3989206/HG03710.final.cram
SRR18189647	HG03831	30x	814	ftp://ftp.sra.ebi.ac.uk/vol1/run/ERR398/ERR3989224/HG03831.final.cram
SRR18158598	HG03927	41x	1185	ftp://ftp.sra.ebi.ac.uk/vol1/run/ERR398/ERR3989230/HG03927.final.cram
SRR18158599	HG03942	36x	1183	ftp://ftp.sra.ebi.ac.uk/vol1/run/ERR398/ERR3989233/HG03942.final.cram
SRR18158601
SRR18158600	HG04115	35x	978	ftp://ftp.sra.ebi.ac.uk/vol1/run/ERR398/ERR3989236/HG04115.final.cram
SRR18158589	HG04184	39x	1047	ftp://ftp.sra.ebi.ac.uk/vol1/run/ERR398/ERR3989253/HG04184.final.cram
SRR18158602	HG04199	33x	859	ftp://ftp.sra.ebi.ac.uk/vol1/run/ERR398/ERR3989258/HG04199.final.cram
SRR18158603	HG04204	38x	1226	ftp://ftp.sra.ebi.ac.uk/vol1/run/ERR398/ERR3989259/HG04204.final.cram
SRR18158583	HG04228	44x	1339	ftp://ftp.sra.ebi.ac.uk/vol1/run/ERR398/ERR3989262/HG04228.final.cram
SRR18158590

## Sheet: Sheet3
HG002 PB vs. ONT comparison
telomere reads uploaded to test_data folder of Telogator2 repository
	Estimated coverage	# telomere reads
PacBio Sequel II + Revio	75x	1730
ONT Promethion Solo 2	20x	649
